# Supplementary material for: Safety and Feasibility Assessment of Repetitive Vascular Occlusion Stimulus (RVOS) Application to Multi-Organ Failure Critically Ill Patients: A Pilot Randomised Controlled Trial
Source: J Clin Med. 2022 Jul 6;11(14):3938. doi: 10.3390/jcm11143938 (PMC9316533; doi:10.3390/jcm11143938)
Supplement: Supplementary file 1 [file jcm-11-03938-s001.zip]

Archive with 2 entries (2 files):
- ROSProx_Raw Data.xlsx
- ROSProx_Supplementary Material_.pdf
