# Supplementary material for: Safety and Feasibility Assessment of Repetitive Vascular Occlusion Stimulus (RVOS) Application to Multi-Organ Failure Critically Ill Patients: A Pilot Randomised Controlled Trial
Source: J Clin Med. 2022 Jul 6;11(14):3938. doi: 10.3390/jcm11143938 (PMC9316533; doi:10.3390/jcm11143938)
Supplement: Supplementary file 1 [file jcm-11-03938-s001.zip › ROSProx_Raw Data.xlsx]

## Sheet: RFCSA (mm2)
	Average Rectus Femoris Cross Sectional area (RFCSA) (mm2)
		Control					Intervention
Participant	2	6	7	27	28		3	8	25	26
Day 1	443.17	490.43	261.23	306	357.37		409.07	289.63	367.9	261.4
Day 6	437.33	319.6	214.93	261.3	334.1		340.37	288.9	299.23	214.3
	Average Rectus Femoris Cross Sectional area (RFCSA) (mm2)
		Untreated Left Leg					Treated Right Leg
Participant	3	25	26				3	25	26
Day 1	399.07	323.7	233.37				409.07	367.9	261.4
Day 6	335.67	278.47	233.33				340.37	299.23	214.3

## Sheet: Echogenicity
	Subcutaneous Fat Thickness (SFT) corrected RF Echogenecity
		Control					Intervention
Participant	2	6	7	27	28		3	8	25	26
Day 1	73.2	86.1	73.3	124.9	132.3		94.6	67.1	60	65.7
Day 6	78.2	79.9	102.4	133.1	132.5		104.7	81.9	79.4	80.2
	Uncorrected RF Echogenecity
		Control					Intervention
Participant	2	6	7	27	28		3	8	25	26
Day 1	34.37	35.8	31.73	28.93	48.37		36.87	29	37.2	34.97
Day 6	35.13	28.37	34.23	36.8	48.03		37.6	40.47	35.97	32.1
	Subcutaneous Fat Thickness (SFT) corrected RF Echogenecity
		Untreated Left Leg					Treated Right Leg
Participant	3	25	26				3	25	26
Day 1	101.2	57.2	69.5				94.6	60	65.7
Day 6	105.6	73.6	83.3				104.7	79.4	80.2

## Sheet: MRCSS
	MRCSS (score on scale of 60)
		Control					Intervention
Participant	1	2	6	27	28		3	25	26
Day 6		34	53	34	52		44		42
ICU Discharge	49	45		46	33		50	56
Hospital Discharge	53	56	60	56			56	58	50

## Sheet: Handgrip strength (kg)
	Handgrip strength (Kg)
		Control					Intervention
Participant	1	2	6	27	28		3	25	26
Day 6		10.4	19.2	5.1	23.1		13.8		9.6
ICU Discharge	11.1	12		9.2	6.5		12.3	15.8
Hospital Discharge	12	18.5	26.1	14.9			16.9	17	13.5

## Sheet: Physical Function
	ICU Mobility Score
		Control						Intervention
Participant	1	2	6	7	27	28		3	8	25	26
Day 6		2	8	0	2			6	0	0	5
ICU Discharge	8	4			5	3		8		8
Hospital Discharge	9	10	10		10			10		9	8
	Sit to Stand
		Control				Intervention
Participant	1	2	6	27		3	4	25
No of Sit to Stand	3	9	12	6		7	6	7
	Timed up and go
		Control				Intervention
Participant	1	2	6	27		3	25	26
Timed up annd go (seconds)	34		8	19		15	20	0

## Sheet: Vascular outcome measure
		Resting Superficial Femoral Artery Diameter (mm)
		Control					Intervention
Participant	2	6	7	27	28		3	8	26
Day 1	6.82	5.09	4.73	5.3	5.83		4.65	7.11	7.69
Day 6	6.81	5.16	4.22	5.3	5.82		4.94	7.66	7.96
		Resting Superficial Femoral Artery Blood Velocity (cm/s)
		Control					Intervention
Participant	2	6	7	27	28		3	8	26
Day 1	22.88	17.41	21.41	31.79	22.37		22.39	15.59	13.72
Day 6	31.04	29.41	19.74	29.39	39.71		33.84	13.8	13.6
		Resting Superficial Femoral Artery Blood flow (ml/min)
		Control					Intervention
Participant	2	6	7	27	28		3	8	26
Day 1	501.6	212.8	226.5	421.2	358.6		227.7	371.5	382.4
Day 6	678.8	355.9	165.3	388.4	633.9		389.4	381.7	405.9
		Shear Rate Stimulus (S.103)
		Control					Intervention
Participant	2	6	7	27	28		3	8	26
Day 1	529	367	555	721	497		530	251	184
Day 6	481	737	662	799	1096		488	159	188
		Peak Superficial Femoral Artery Diameter (mm)
		Control		Intervention
Participant	2	7		8	26
Day 1	7.09	4.74		7.39	7.85
Day 6	7.11	4.28		7.76	8.22
		Peak Superficial Femoral Artery Blood Velocity (cm/s)
		Control		Intervention
Participant	2	7		8	26
Day 1	81.52	61.64		31.74	42.17
Day 6	46.7	49.59		38.96	21.8
		Peak Superficial Femoral Artery Blood Flow (cm/s)
		Control		Intervention
Participant	2	7		8	26
Day 1	1235	644		791	994
Day 6	921	392		908	549
		Shear Rate Stimulus (S.103)
		Control		Intervention
Participant	2	7		8	26
Day 1	1733	4347		1670	1417
Day 6	5120	851		1035	355
		FMD (%)
		Control		Intervention
Participant	2	7		8	26
Day 1	4	0.1		3.9	2.1
Day 6	4.3	1.6		1.4	3.2

## Sheet: Clinical Outcome
		Control					Intervention
Participant	1	2	6	27	28		3	5	25	26
Duration of invasive mechanical ventilation before successful extubation (days)	20	4	4	5	40		4	0	34	2
		Control					Intervention
Participant	2	6	7	27	28		3	5	8	25	26
Duration of Noradrenaline (days)	4	2	10	2	6		2	0	8	6	2
Duration of AKI (according to urine output of AKIN criteria)(days)	4	1	6	3	1		0	0	0	0	0
Duration of renal replacement therapy (days)	4	2	3	3	0		1	2	0	0	0
Decrease of SOFA during 11 days of study enrolment or until ICU discharge (%)	61.5	63.6	8.3	25	20		77.8	33.3	37.5	20	60
		Control					Intervention
Participant	1	2	6	27	28		3	25	26
Length of ICU stay (days)	31	10	6	7	48		8	35	6
28-day ventilator-free survival (days)	8	24	24	23	5		21	0	26
		Control					Intervention
Participant	1	2	6	27			3	25	26
Length of hospital stay after ICU discharge (days)	2	38	3	7			11	3	19
		Control					Intervention
Participant	2	6	27	28			3	5	25	26
Incidence of delirium n (%)	No	Yes	Yes	Yes			Yes	Yes	Yes	Yes
Awake days delirium detected (%)		20	66.7	87.5			66.7	33.6	33.3	33.3

## Sheet: Biomarkers
		Control					Intervention
Participant	2	6	7	27	28		3	8	25	26
IGF-1, ng/ml
Day 1	29.5	46.5	50.4	79.1	40.4		35.8	57.8	30.4	94.1
Day 6	30.4	40	66	59.5	57.1		76.2	61.1	94	116.9
Hospital discharge		54		47.8			95.9		70.2	87.5
Myostatin, pg/ml
Day 1	837.45	708	243.9	676.54	153.4		409.94	927.22	144.12	1014.54
Day 6	760.1	1659.45	789.27	938.8	1034.98		667.46	720.36	498.58	1599.53
Hospital discharge		5061.18		1419.6			1854.57		1171.64	1191.7
Syndecan-1, ng/ml
Day 1	8.78507	6.95311	7.76302	6.11049	6.84405		7.24946	6.69498	6.46044	2.87222
Day 6	9.73839	8.1319	8.9788	7.00779	9.75654		5.78221	7.43492	6.38722	5.08785
Hospital discharge		7.98145		4.02044			2.75528		5.29506	2.59792
E- Selectin, ng/ml
Day 1	46.8	102.75	67.9	11.4	42.3		228.3	45.97	106.84	15.46
Day 6	33.8	46.2	56.75	14.29	32.8		98.95	35.81	66.34	16.28
Hospital discharge		45.5		14.98			86.55		32.9	22.96
ICAM-1, ng/ml
Day 1	1380	1130	1570	307	647		2630	1350	1290	871
Day 6	1680	1000	1430	197	585		1600	1170	1310	1050
Hospital discharge		644		256			1100		1030	1310
VCAM-1, ng/ml
Day 1	7960.4	10586	8143.4	572.1	4608.9		4973.7	2710	7001.2	1400
Day 6	5065.4	4140	9344.4	1680	7510		3330	1520	5611.2	2040
Hospital discharge		3020		1480			1600		1570	1580
Angiopoietin-1, pg/ml
Day 1	739.32	2026.4	423.53	4967.54	2212.09		698.3	3111.69	2460.37	930.73
Day 6	433.4	3519.16	543.89	1323.35	6482.95		3376.5	1422.4	1537.65	1051.5
Hospital discharge		8192.86		1368.85			6091.9		5862.83	3350.8
VEGF, pg/ml
Day 1	56.9	51.53	51.98	61.47	52.21		46.03	45.24	64.91	47.49
Day 6	39.47	58.46	42.64	53.77	82.22		38.22	28.38	66.46	32.86
Hospital discharge		55.34		41.4			25.61		66.24	28.84
IL-4, pg/ml
Day 1	68.53	55.24	72.4	48.03	36.96		64.15	33.67	42.98	24.84
Day 6	67.45	48.03	79.18	42.98	59.99		40.05	32.52	38.01	35.89
Hospital discharge		35.89		39.54			26.24		21.83	34.23
TNF, pg/ml
Day 1	18.87	23	25.81	5.14	13.9		57.99	18.25	22.37	11.21
Day 6	15.41	14.6	28.87	6.37	21.34		26.02	12.1	15.61	9.44
Hospital discharge		13.8		6.56			20.92		7.99	11.71
TNF Receptor II, ng/ml
Day 1	20.2	18	18.39	11.56	11.17		21.79	12.28	13.91	9.25
Day 6	17.82	15.21	18.4165	8.32	17.12		14.25	10.209	12.47	10.57
Hospital discharge		9.4			8.2281		9.52		7.92	10.38
TNF Receptor I, ng/ml
Day 1	7.91736	7.17141	13.5923	3.58488	2.37706		9.86227	2.46997	4.47896	3.04017
Day 6	4.97357	4.42303	19.3795	3.13123	8.3531		3.2293	2.97145	3.57551	3.64787
Hospital discharge		3.76352		2.12943			1.67587		1.61144	2.5816
GM-CSF, pg/ml
Day 1	20.86	20.25	20.86	4.95	11.66		27.95	16.38	21.06	14.13
Day 6	15.15	14.95	18.42	5.16	12.9		21.67	12.07	15.77	13.51
Hospital discharge		14.33		5.38			17.4		9.17	13.1
GDF-15, ng/ml
Day 1	26.8344	4.61966	12.9282	2.06189	2.7267		8.1784	5.1635	8.6149	9.2725
Day 6	11.778	6.02883	10.936	3.21131	18.5145		5.5361	5.9873	3.5968	4.0992
Hospital discharge		4.32066		1.51815			2.9127		1.5132	1.8679
IL-1β, pg/ml
Day 1	21.03	22.35	16.47	5.09	12.29		26.97	13.57	23	7.24
Day 6	15.01	14.05	20.05	4.93	27.97		19.72	10.22	16.79	6.93
Hospital discharge		13.41		5.7			18.58		10.7	8.34
IL-6, pg/ml
Day 1	369	152.55	26.48	38.74	16.76		44.1	121.78	211.86	57.73
Day 6	19.41	37.21	200.82	5.11	252.34		14.29	4.82	54.75	8.57
Hospital discharge		13.97		12.1			4.9		7.27	16.01
Procalcitonin, pg/ml
Day 1		2501.68	584.86	266.02	856.28			763.94		640.37
Day 6	2730.08	520.16	1223.23	96.81	558.22		1096.8	218.85		111.61
Hospital discharge		112.36		47.84			91.65		80.22	58.97
IL-8, pg/ml
Day 1	111.84	2.82	24.59		16.34		7.87		22.4	18.6
Day 6	36.77		4.59		393.04		6.95		9.42
Hospital discharge
